# Supplementary material for: Tripolar mitosis and partitioning of the genome arrests human preimplantation development in vitro
Source: Sci Rep. 2017 Aug 29;7:9744. doi: 10.1038/s41598-017-09693-1 (PMC5575028; doi:10.1038/s41598-017-09693-1)
Supplement: Supplementary file 2 — Supplementary Data Summary [file 41598_2017_9693_MOESM2_ESM.xlsx]

## Sheet: Data Summary (All)
			Embryo development			Samples						MEIOMAP/KARYOMAP ANALYSIS																								Chromosome number	% Genome
Patient (Cycle)	Emb #	No of pronuclei	Cleavage pattern	Estimated final cell count	Final stage	Sample #	Type	Sample tubed (Day)	Whole genome amp	Call rate	AB rate	1	2	3	4	5	6	7	8	9	10	11	12	13	14	15	16	17	18	19	20	21	22	X	Y		3x	2x	1x	0			KEY
1 (1)	2	2	1,2,5,12	-	Blastocyst	2.1	PB1	0	Pass	58	13	N	N	N	N	N	N	N	N	N	N	N	N	N	N	L	N	N	N	N	N	N	N	N
					+ excl cells	2.2	PB2	1	Pass	60	3	N	N	N	N	N	N	N	N	N	N	N	N	N	N	S	N	N	N	N	N	N	N	N									Polar body 1 (PB1)						N
						2.3	Emb	7	Pass	77	31	PM	PM	PM	PM	PM	PM	PM	PM	PM	PM	PM	PM	PM	PM	PM	PM	PM	PM	P	PM	PM	PM	M	P	45	0	98.0526	1.9474	0
						2.4	Frags	7	Pass	66	11	PM	PM	PM	PM	PM	PM	PM	PM	PM	PM	PM	PM	PM	PM	PMM	PM	PM	PM	PM	PM	PM	PM	M	P	47	3.37685	96.6232	0	0									G
1 (1)	3	2	1,4,8	8	Arrested	3.1	PB1	0	Pass	66	11	S	N	N	N	N	N	N	N	N	N	N	N	N	N	N	N	N	N	N	N	N	N	N
						3.2	PB2	1	Pass	62	4	S	N	N	N	N	N	N	N	N	N	N	N	N	N	N	N	N	N	N	N	N	N	N															L
						3.3	1 cell	6	No amp	-	-
						3.4	1 cell	6	No amp	24	20																																						S
						3.5	1 cell	6	No amp	-	-
						3.6	1 cell	6	Pass	16	19	P	P	P						M	P		M				M				P	P				9	0	0	42.9003	57.0997									RS
						3.7	1 cell	6	Pass	37	6		P			P	P	PM	M	M		M				P				PM		M	P	M		14	0	7.1886	45.287	47.5244
						3.8	1 cell	6	No amp	-	-																																Polar body 2 (PB2)						N
						3.9	1 cell	6	Pass	65	16	PM	M	PM	PM	PM	M	PM	PM	P	PM	P	PM	PM	PM	PM	PM	M	PM	PM	PM	PM	PM			39	0	69.4695	25.4167	5.1138
						3.10	Frags	6	Pass	39	12	PM	PM	PM	PM	PM	P	PM	PM	P	P	PM	M	P	PM	P	PM	PM	M	PM	P	PM	PM	PM		38	0	69.0242	30.9758	0									G
1 (1)	4	2	1,3,5,10	-	Blastocyst	4.1	PB1	0	Pass	63	13	N	N	N	N	N	N	N	N	N	N	N	N	N	N	N	N	N	N	N	N	N	N	N
					+ excl cells	4.2	PB2	1	Pass	60	4	N	N	N	N	N	N	N	N	N	N	N	N	N	N	N	N	N	N	N	N	N	N	N															L
						4.3	TE Bx	5	Pass	54	26
						4.4	1 cell	5	No amp	-	-																																						S
						4.5	1 cell	5	Pass	60	8	PM	P	P	P	PM	P	P	M		P	PM		PM	P	P	P	PM	P		P	M	P	M	P	26	0	30.1949	58.7985	11.0066
						4.6	1 cell	5	Pass	61	11	P	P	PM	P	PM	PM	PM	PM	PM	P	M		M	M	P	PM	P	PM		PM		P	M		29	0	40.4514	51.6077	7.94093			Embryo samples						PM
1 (1)	5	2	1,2,4,8	-	Blastocyst	5.1	PB1	0	Pass	67	11	N	N	N	N	N	N	N	N	N	N	N	N	N	N	N	N	N	N	N	N	N	N	N
						5.2	PB2	1	Pass	59	2	N	N	N	N	N	N	N	N	N	N	N	N	N	N	N	N	N	N	N	N	N	N	N															P
						5.3	TE Bx	5	Pass	75	31	PM	PM	PM	PM	PM	PM	PM	PM	PM	PM	PM	PM	PM	PM	PM	PM	PM	PM	PM	PM	PM	PM	PM		46	0	100	0	0
1 (1)	6	2	1,3,9,14	14	Arrested	6.1	PB1	0	Pass	63	11	N	N	N	N	N	N	N	N	N	N	N	N	N	N	N	N	N	N	N	N	N	N	N															M
						6.2	PB2	1	Pass	60	4	N	G	N	N	N	N	N	N	N	N	N	N	N	N	N	N	N	N	N	N	N	N	N
						6.3	Emb	7	Pass	76	29	PM	P	PM	PM	PM	PM	PM	PM	PM	PM	PM	PM	PM	PM	PM	PM	PM	PM	PM	PM	PM	PM	M	P	45	0	91.9903	8.00972	0									P
1 (1)	7	2	1,2,5,10	-	Blastocyst	7.1	PB1	0	Pass	64	12	N	N	N	N	N	N	N	N	N	N	N	N	N	N	N	N	N	N	N	N	N	N	N
						7.2	PB2	1	Pass	57	7	N	N	N	N	N	N	N	N	N	N	N	N	N	N	N	L	N	N	N	N	N	N	N															M
						7.3	TE Bx	6	Pass	74	30	PM	PM	PM	PM	PM	PM	PM	PM	PM	PM	PM	PM	PM	PM	PM	PMM	PM	PM	PM	PM	PM	PM	PM		47	2.97581	97.0242	0	0
1 (1)	8	2	1,2,4,11	-	Blastocyst	8.1	PB1	0	Pass	66	12	N	N	N	N	N	N	N	N	N	N	N	N	N	N	N	N	N	N	N	N	N	N	N															PMM
					+ excl cells	8.2	PB2	1	Pass	60	3	N	N	N	N	N	N	N	N	N	N	N	N	N	L	N	N	N	N	N	N	N	G	N
						8.3	TE Bx	5	Pass	71	27	PM	PM	PM	PM	PM	PM	PM	PM	PM	PM	PM	PM	PM	PMM	PM	PM	PM	PM	PM	PM	PM	P	M	P	46	3.53553	94.7748	1.6897	0
						8.4	1 cell	5	No amp	33	36
1 (1)	9	2	1,5,6,11	11	Arrested	9.1	PB1	0	Pass	66	12	N	N	N	N	N	N	N	G	N	N	N	N	N	N	N	N	N	N	N	N	N	N	N
						9.2	PB2	1	Pass	60	5	G	N	N	N	G	N	N	L	G	N	N	N	G	N	N	G	N	N	N	N	N	N	L															46
						9.3	1 cell	6	Pass	43	5	P	PM	P	M	P	M		P		M		PM		M	P	P	P	P	M	P	M				19	0	12.4181	62.6469	24.935
						9.4	1 cell	6	Pass	70	19	P	PM	PM	PM	P	PM	PM	P	P	PM	PM	PM	P	PM	PM	P	PM	PM	PM	PM	PM	PM	MM	P	41	5.1138	64.4786	30.4076	0
						9.5	1 cell	6	Pass	46	8	P	PM	P	PM	P	PM	M	P		PM	M	PM		PM	PM	P	PM	P	P	PM	M				28	0	40.4754	44.2771	15.2474
						9.6	1 cell	6	Pass	28	8		PM	P	M	P	M		P		M	M	M		PM		P	PM	P	PM	P	M				20	0	16.1668	51.7587	32.0745
						9.7	1 cell	6	Pass	16	12		M				P						P			M					M			M		6	0	0	28.6201	71.3799
						9.8	1 cell	6	Pass	31	6	P		M	M		P		P		P		P			M		M			M			M		11	0	0	53.5953	46.4047
						9.9	1 cell	6	Pass	36	6	P	M		M		PM		P		P		PM			M		M	P					M		13	0	10.044	45.5349	44.4211
						9.10	1 cell	6	Pass	30	7	P		M	M		M		P		P		PM						P		M			MM		12	5.1138	4.40838	40.5936	49.8843
						9.11	1 cell	6	Pass	31	5	P	M	M	M		M		P		P		M					M	P					MM		12	5.1138	0	53.6101	41.2761
						9.12	1 cell	6	No amp	-	-
						9.13	1 cell	6	No amp	-	-
						9.14	1 cell	6	No amp	-	-
						9.15	Frags	6	Pass	59	18	P	PM	PM	PM	P	PM	PM	P	P	PM	PM	PM	P	PM	PM	P	PM	PM	PM	PM	PM	PM	MM	P	41	5.1138	64.4786	30.4076	0
1 (1)	10	2	1,2,6,12	-	Blastocyst	10.1	PB1	0	Pass	66	13	N	N	N	N	N	N	N	N	N	N	N	N	N	N	N	N	N	N	N	N	N	RS	N
					+ excl cells	10.2	PB2	1	Pass	61	3	N	N	N	N	N	N	N	N	N	N	N	N	N	N	N	N	N	N	N	N	N	G	N
						10.3	TE Bx	5	Pass	74	30	PM	PM	PM	PM	PM	PM	PM	PM	PM	PM	PM	PM	PM	PM	PM	PM	PM	PM	PM	PM	PM	PM	M	P	46	0	100	0	0
						10.4	1 cell	5	Pass	44	3	P	P	P	P	P	M	P		P				M				M		P						11	0	0	58.9369	41.0631
						10.5	1 cell	5	Pass	37	5			M	M	P			P	M			P	P	PM	PM		P			P		P		P	15	0	6.91238	42.8882	50.1994
						10.6	1 cell	5	Pass	55	9	M		PM	M	PM		P	PM	M	M		P	P	PM	PM	P	P	M	M	PM	P	P	M	P	27	0	31.4026	50.5056	18.0918
						10.7	1 cell	5	No amp	-	-
1 (1)	11	2	1,7,4,5	-	Arrested	11.1	PB1	0	Pass	66	12	N	N	N	N	N	N	N	N	N	N	N	N	N	N	N	N	N	N	N	N	N	N	N
						11.2	PB2	1	Pass	60	3	N	N	N	N	N	N	N	N	N	N	N	N	N	N	N	N	N	N	N	N	N	N	N
						11.3	Emb	7	Pass	69	20	PM	PM	PM	PM	PM	PM	PM	PM	PM	PM	PM	PM	PM	PM	PM	PM	PM	PM	PM	PM	PM	PM	PM		46	0	100	0	0
1 (1)	12	2	1,4,7,10	10	Arrested	12.1	PB1	0	Pass	63	13	N	N	N	N	N	N	N	N	N	N	N	N	N	N	N	N	N	N	N	N	N	N	N
						12.2	PB2	1	Pass	58	4	N	N	N	L	N	N	N	N	N	N	N	N	N	N	N	N	N	N	N	N	N	N	N
						12.3	1 cell	6	No amp	21	48
						12.4	1 cell	6	No amp	-	-
						12.5	1 cell	6	Pass	52	11	M	P	PM	PMM	PM			P	M	PM	M			PM	PM	PM		P	M	P		M		P	25	6.29562	26.8322	38.4207	28.4514
						12.6	1 cell	6	No amp	-	-
						12.7	1 cell	6	No amp	-	-
						12.8	1 cell	6	Pass	30	8		M	M			M	M		M	PM							P								8	0	4.46381	32.7334	62.8028
						12.9	1 cell	6	No amp	-	-
						12.10	1 cell	6	Pass	38	9		M		PMM		PM	M		M	P	M				M	PM	P			M		M			16	6.29562	8.61145	36.6284	48.4645
						12.11	1 cell	6	Pass	36	10	M	PM	P		PM	PM	M								P		P	P		PM				P	15	0	21.6795	28.5945	49.726
						12.12	Frags	6	Pass	64	14	PM	PM	PM	PMM	PM	PM	PM	PM	PM	PM	PM	PM	PM	PM	PM	PM	PM	PM	PM	PM	PM	PM	M	P	47	6.29562	93.7044	0	0
1 (2)	1	2	1,2,4,8	-	Blastocyst	1.1	PB1	0	Pass	67	10	N	N	N	N	N	N	N	N	N	N	N	N	N	N	N	N	N	N	N	N	N	N	N
						1.2	PB2	1	Pass	63	5	N	N	N	N	N	N	N	N	N	N	N	N	N	N	N	N	N	N	N	N	N	N	N
						1.3	TE bx	6	Pass	76	30	PM	PM	PM	PM	PM	PM	PM	PM	PM	PM	PM	PM	PM	PM	PM	PM	PM	PM	PM	PM	PM	PM	M	P	46	0	100	0	0
1 (2)	2	2	1,5,8,16	16	Arrested	2.1	PB1	0	Pass	68	10	N	N	N	N	N	N	N	N	N	N	N	N	N	N	N	N	N	N	N	N	N	N	N
						2.2	PB2	1	Pass	65	5	N	N	N	N	N	N	N	N	N	N	N	N	N	N	N	N	N	N	N	N	N	N	N
						2.3	1 cell	6	Pass	47	13	P		M		PM	P	P	P	PM		P	PM	P	P		P	PM					PM	P		20	0	19.3815	45.179	35.4395
						2.4	1 cell	6	Pass	46	15	P		M		PM	P	P	P	PM		P	PM	P	P		P	PM					PM	P		20	0	19.3815	45.179	35.4395
						2.5	1 cell	6	Pass	56	9	P	P	P	P		P	P	P		P	M	M	M	M	P	P	M	P	P	P	PM	PM	P		23	0	3.27485	81.0021	15.723
						2.6	Emb	6	Pass	66	13	P	P	PM	P	PM	P	P	P	PM	P	PM	PM	PM	PM	P	P	PM	P	P	P	PM	PM	P		33	0	39.2635	55.6227	5.1138
1 (2)	3	2	1,4,8,14	14	Arrested	3.1	PB1	0	Pass	57	9	N	N	N	N	N	N	N	N	N	N	N	N	N	N	N	N	N	N	N	N	N	N	N
						3.2	PB2	1	Pass	60	5	N	N	N	N	N	N	N	N	N	N	N	N	N	N	N	N	N	N	N	N	N	N	N
						3.3	1 cell	6	Pass	25	11		M	M	M										PM		P		P			M	M			9	0	3.53553	29.6493	66.8152
						3.4	1 cell	6	No amp	31	58
						3.5	1 cell	6	No amp	30	69
						3.6	Emb	6	Pass	69	29	PM	PM	PM	PM	PM	PM	PM	PM	PM	PM	PM	PM	PM	PM	PM	PM	PM	PM	PM	PM	PM	PM	PM		46	0	100	0	0
1 (2)	4	2	1,4,7,11	-	Blastocyst	4.1	PB1	0	Pass	36	16	N	N	N	N	N	N	N	N	N	N	N	RS	N	N	N	N	N	N	N	N	RS	N	N
						4.2	PB2	1	Pass	60	2	N	N	N	N	N	N	N	N	N	N	N	N	N	N	N	N	N	N	N	N	N	N	N
						4.3	TE Bx	5	Pass	73	30	PM	PM	PM	PM	PM	PM	PM	PM	PM	PM	PM	PM	PM	PM	PM	PM	PM	PM	PM	PM	PM	PM	M	P	46	0	100	0	0
1 (2)	5	2	1,4,7,13	13	Arrested	5.1	PB1	0	Pass	63	11	N	N	N	N	N	N	N	N	N	N	N	N	N	N	RS	N	N	N	N	N	N	N	N
						5.2	PB2	1	Pass	61	3	N	N	N	N	N	N	N	N	N	N	N	N	N	N	N	N	N	N	N	N	N	N	N
						5.3	1 cell	6	Pass	56	14	P		PM	P	PM	PM	PM	P	P	M	PM		PM	P	PM	PM	P	M			P	P	PM		28	0	43.063	40.4957	16.4412
						5.4	1 cell	6	No amp	32	74
						5.5	1 cell	6	Pass	64	11	M	PM	P	M	M	P	M	M	M	PM	M	PM	P	PM			M	PM	PM	PM	M	M	M		28	0	27.012	66.6353	6.35266
						5.6	Emb	6	Pass	72	33	PM	PM	PM	PM	PM	PM	PM	PM	PM	PM	PM	PM	PM	PM	PM	PM	PM	PM	PM	PM	PM	PM	PM		46	0	100	0	0
1 (2)	6	2	1,2,4,9	18	Arrested	6.1	PB1	0	Pass	65	12	N	N	N	N	N	N	N	N	N	N	N	N	N	N	N	N	N	N	N	N	N	N	N
						6.2	PB2	1	Pass	62	3	N	N	N	N	N	N	N	N	N	N	N	N	N	N	N	N	N	N	N	N	N	N	N
						6.3	Emb	6	Pass	69	30	PM	PM	PM	PM	PM	PM	PM	PM	PM	PM	PM	PM	PM	PM	PM	PM	PM	PM	PM	PM	PM	PM	M	P	46	0	100	0	0
1 (2)	7	2	1,3,9,15	15	Arrested	7.1	PB1	0	Pass	67	12	N	N	N	N	N	N	N	N	N	N	N	N	N	N	N	N	N	N	N	N	N	N	N
						7.2	PB2	1	Pass	62	5	N	N	N	N	N	N	N	N	N	N	N	N	N	N	N	N	N	N	N	N	N	N	N
						7.3	Emb	6	Pass	74	32	PM	PM	PM	PM	PM	PM	PM	PM	PM	PM	PM	PM	PM	PM	PM	PM	PM	PM	PM	PM	PM	PM	M	P	46	0	100	0	0
1 (2)	8	2	1,4,5,8	-	Blastocyst	8.1	PB1	0	Pass	62	9	N	N	N	N	N	N	N	G	N	N	N	N	N	N	N	G	N	N	N	N	N	N	N
						8.2	PB2	1	Pass	61	4	N	N	N	N	N	N	N	N	N	N	N	N	N	N	N	L	N	N	N	N	N	N	N
						8.3	TE bx	6	Pass	75	28	PM	PM	PM	PM	PM	PM	PM	P	PM	PM	PM	PM	PM	PM	PM	P	PM	PM	PM	PM	PM	PM	PM		44	0	92.2037	7.79628	0
1 (2)	9	2	1,5,8,14	14	Arrested	9.1	PB1	0	Pass	67	10	N	N	N	N	N	N	N	N	N	N	N	N	N	N	N	N	N	N	N	N	N	N	N
						9.2	PB2	1	Pass	59	4	N	N	N	N	N	N	N	N	N	N	N	N	N	N	N	N	N	N	N	N	N	N	N
						9.3	1 cell	6	No amp	35	47
						9.4	1 cell	6	No amp	47	33
						9.5	1 cell	6	Pass	63	19	PM	PM	M	M	PM	M		PM	PM	M	PM	M	PM	PM	PM	PM		PM	PM	PM	PM	PM	M	P	37	0	64.7594	27.3253	7.91534
						9.6	Emb	6	Pass	72	31	PM	PM	PM	PM	PM	PM	PM	PM	PM	PM	PM	PM	PM	PM	PM	PM	PM	PM	PM	PM	PM	PM	M	P	46	0	100	0	0
1 (2)	10	2	1,3,7,14	16	Arrested	10.1	PB1	0	Pass	66	11	N	N	N	N	N	N	N	N	N	N	N	N	N	N	N	N	N	N	N	N	N	N	N
						10.2	PB2	1	Pass	66	3	N	N	N	N	N	N	N	N	N	N	N	N	N	N	N	N	N	N	N	N	N	N	N
						10.3	1 cell	6	Pass	53	13		M	P			PM	M	P	P	PM	P		M	PM	PM	PM	M	PM	M	M		P		P	24	0	22.5591	45.8705	31.5704
						10.4	1 cell	6	Pass	64	18	PM	PM	PM	M	PM	M	P	PM	PM	PM	PM	PM	PM	PM	M	PM	PM	P	PM	PM	PM	PM	M		40	0	71.7654	28.2346	0
						10.5	1 cell	6	Pass	33	10	M			PM		P	M		M		P		P					M	P		M		M		12	0	6.29562	43.194	50.5104
						10.6	Emb	6	Pass	68	24	PM	PM	PM	PM	PM	PM	PM	PM	PM	PM	PM	PM	PM	PM	PM	PM	PM	PM	PM	PM	PM	PM	M	P	46	0	100	0	0
1 (2)	11	2	1,2,4,8	-	Blastocyst	11.1	PB1	0	Pass	66	10	N	N	N	N	N	N	N	N	N	N	N	N	N	N	N	N	N	N	N	N	N	N	N
						11.2	PB2	1	Pass	63	4	N	N	N	N	N	N	N	N	N	N	N	N	N	N	N	N	N	N	N	N	N	N	N
						11.3	TE bx	5	Pass	70	31	PM	PM	PM	PM	PM	PM	PM	PM	PM	PM	PM	PM	PM	PM	PM	PM	PM	PM	PM	PM	PM	PM	PM		46	0	100	0	0
1 (2)	13	2	1,5,7,11	11	Arrested	13.1	PB1	0	Pass	63	12	N	N	N	N	N	N	N	N	N	N	N	N	N	N	N	N	N	N	N	N	N	N	N
						13.2	PB2	1	Pass	60	7	N	N	N	N	N	N	N	N	N	N	N	N	N	N	N	N	N	N	N	N	N	N	N
						13.3	1 cell	6	No amp	32	57
						13.4	1 cell	6	No amp	32	72
						13.5	1 cell	6	Pass	59	23	PM	PM	PM	PM	PM	M	PM	PM	PM	PM	PM	PM	PM	PM	PM	PM	M	PM	PM	PM	PM	PM	PM		44	0	91.6902	8.30978	0
						13.6	Emb	6	Pass	74	28	PM	PM	PM	PM	PM	PM	PM	PM	PM	PM	PM	PM	PM	PM	PM	PM	PM	PM	PM	PM	PM	PM	PM		46	0	100	0	0
1 (2)	14	2	1,4,5,10	-	Blastocyst	14.1	PB1	0	Pass	65	11	N	N	N	N	N	N	N	N	N	N	N	N	N	N	N	N	N	N	N	N	N	N	N
						14.2	PB2	1	Pass	54	9	N	N	N	N	N	N	N	N	N	N	N	N	N	N	N	N	N	N	N	N	N	N	N
						14.3	TE Bx	5	Pass	72	31	PM	PM	PM	PM	PM	PM	PM	PM	PM	PM	PM	PM	PM	PM	PM	PM	PM	PM	PM	PM	PM	PM	PM		46	0	100	0	0
1 (2)	15	2	1-2-6-10	-	Blastocyst	15.1	PB1	0	Pass	69	11	N	N	N	N	N	N	N	N	N	N	N	N	N	N	N	G	N	N	N	N	N	N	N
					+ excl cells	15.2	PB2	1	Pass	60	4	N	N	N	N	N	N	N	N	N	N	N	N	N	N	N	N	N	N	N	N	N	N	N
						15.3	Emb	6	Pass	73	26	PM	PM	PM	PM	PM	PM	M	PM	PM	PM	PM	PM	PM	M	PM	P	PM	M	PM	PM	PM	PM	PM		42	0	85.676	14.324	0
						15.4	1 cell	6	Pass	52	5	PM	P	M	M	P	P	M		M	P	P	M						P	PM		M	P	M		18	0	10.1564	66.5919	23.2516
						15.5	Emb (2)	6	Pass	65	22	PM	PM	PM	PM	PM	PM	PM	PM	PM	PM	PM	PM	PM	PM	PM	P	PM	PM	PM	PM	PM	PM	PM		45	0	97.0242	2.97581	0
1 (2)	16	2	1,2,5,10	-	Blastocyst	16.1	PB1	0	Pass	66	11	N	N	N	N	N	N	N	N	N	N	N	N	N	N	N	N	N	N	N	N	N	N	N
						16.2	PB2	1	Pass	59	5	N	N	N	N	N	N	N	N	N	N	N	N	N	N	N	N	N	N	N	N	N	N	N
						16.3	TE bx	5	Pass	75	31	PM	PM	PM	PM	PM	PM	PM	PM	PM	PM	PM	PM	PM	PM	PM	PM	PM	PM	PM	PM	PM	PM	PM		46	0	100	0	0
2 (1)	2	2	1,2,4,8	-	Blastocyst	2.1	PB1	0	Pass	66	10	N	N	N	N	N	N	N	N	N	N	N	N	N	N	N	N	N	N	N	N	N	N	N
						2.2	PB2	1	Pass	62	3	N	N	N	N	N	N	N	N	N	N	N	N	N	N	N	N	N	N	N	N	N	N	N
						2.3	TE Bx	5	Pass	72	26	PM	PM	PM	PM	PM	PM	PM	PM	PM	PM	PM	PM	PM	PM	PM	PM	PM	PM	PM	PM	PM	PM	M	P	46	0	100	0	0
2 (1)	3	2	1,2,4,8	-	Blastocyst	3.1	PB1	0	Pass	65	10	N	N	N	N	N	N	N	N	N	N	N	N	N	N	N	N	N	N	N	N	N	N	N
						3.2	PB2	1	Pass	57	4	N	N	N	N	N	N	N	N	N	N	N	N	N	N	N	N	N	N	N	N	N	N	N
						3.3	TE Bx	5	Pass	72	29	PM	PM	PM	PM	PM	PM	PM	PM	PM	PM	PM	PM	PM	PM	PM	PM	PM	PM	PM	PM	PM	PM	M	P	46	0	100	0	0
2 (1)	4	2	1,2,5,9	-	Blastocyst	4.1	PB1	0	Pass	64	10	N	N	N	N	N	N	N	N	N	N	N	N	N	N	N	N	N	N	N	N	N	N	N
					+ excl cells	4.2	PB2	1	Pass	58	5	N	N	N	N	N	N	N	N	N	N	N	N	N	N	N	N	N	N	N	N	N	N	N
						4.3	TE Bx	5	Pass	72	27	PM	PM	PM	PM	PM	PM	PM	PM	PM	PM	PM	PM	PM	PM	PM	PM	PM	PM	PM	PM	PM	PM	M		45	0	94.8862	5.1138	0
						4.4	1 cell	5	No amp	-	-
2 (1)	6	2	1,3,5,9	Degen	Arrested	6.1	PB1	0	Pass	66	11	G	L	G	N	G	N	N	N	N	G	N	N	N	L	N	N	N	N	N	N	N	N	RS
						6.2	PB2	1	Pass	51	4	N	N	L	N	L	N	N	N	N	N	N	N	N	G	N	L	N	N	N	N	N	N	N
						6.3	Emb	6	Pass	74	27	PM	PM	P	PM	PM	PM	PM	PM	PM	P	PM	PM	PM	PM	PM	PMM	PM	PM	PM	PM	PM	PM	M	P	45	2.97581	86.0386	10.9856	0
2 (1)	7	2	1,2,5,9	Degen	Arrested	7.1	PB1	0	Pass	61	11	N	N	N	N	N	N	N	N	N	N	N	N	N	N	N	N	N	N	N	N	N	N	N
						7.2	PB2	1	Pass	63	3	N	N	N	N	N	N	N	N	N	N	N	N	N	N	N	N	N	N	N	N	N	N	N
						7.3	Emb	6	Pass	66	29	PM	PM	PM	PM	PM	PM	PM	PM	PM	PM	PM	PM	PM	PM	PM	PM	PM	PM	PM	PM	PM	PM	PM		46	0	100	0	0
2 (1)	8	2	1,3,7	Degen	Arrested	8.1	PB1	0	Pass	66	10	N	N	N	N	N	N	N	N	N	N	N	N	N	N	N	N	N	N	N	N	N	N	N
						8.2	PB2	1	Pass	62	3	N	N	N	N	N	N	N	N	N	N	N	N	N	N	N	N	N	N	N	N	N	N	N
						8.3	Emb	6	Pass	66	29	PM	PM	PM	PM	PM	PM	PM	PM	PM	PM	PM	PM	PM	PM	PM	PM	PM	PM	PM	PM	PM	PM	M	P	46	0	100	0	0
2 (1)	9	2	1,2,5	-	Blastocyst	9.1	PB1	0	Pass	65	11	N	N	N	N	N	N	N	N	N	N	N	N	N	N	N	G	N	N	N	N	N	N	N
					+ excl cells	9.2	PB2	1	Pass	61	4	N	N	N	N	N	N	N	N	N	N	N	N	N	N	N	L	N	N	N	N	N	N	N
						9.3	TE Bx	5	Pass	73	28	PM	PM	PM	PM	PM	PM	PM	PM	PM	PM	PM	PM	PM	PM	PM	PM	PM	PM	PM	PM	PM	PM	M	P	46	0	100	0	0
						9.4	4 cells	5	Pass	62	10			P			P	M		M		M	P	M		PM			P	PM	PM	M	PM			17	0	17.2987	38.854	43.8473
						9.5	1 cell	5	Pass	48	14	PM	M	PM	PM	PM	PM	P	PM	P	M	P	PM	P	PM	P	PM	PM	P		P	P	PM	M	P	34	0	57.8384	40.2142	1.9474
2 (1)	10	2	1,2,4,8	-	Blastocyst	10.1	PB1	0	Pass	62	11	N	N	N	N	N	N	N	N	N	N	N	N	N	N	N	N	N	N	N	N	N	N	N
						10.2	PB2	1	Pass	61	3	N	N	N	N	N	N	N	N	N	N	N	N	N	N	N	N	N	N	N	N	N	N	N
						10.3	TE Bx	5	Pass	71	28	PM	PM	PM	PM	PM	PM	PM	PM	PM	PM	PM	PM	PM	PM	PM	PM	PM	PM	PM	PM	PM	PM	M	P	46	0	100	0	0
2 (1)	11	2	1,2,6	14	Arrested	11.1	PB1	0	Pass	66	12	N	N	N	N	N	N	N	N	N	N	N	N	RS	N	N	N	N	N	N	N	N	N	N
						11.2	PB2	1	Pass	59	3	N	N	N	N	N	N	N	N	N	N	N	N	N	N	N	N	N	N	N	N	N	N	N
						11.3	1 cell	5	Pass	45	7	M		M	M		M	P	M		PM	M		P	P			M	M	P	P	PM		P		18	0	6.04895	57.7675	36.1835
						11.4	1 cell	5	Pass	65	16	P	M	PM	PM	PM	PM	M	P	PM		P	PM	M		PM	M	P	PM	M			PM	M		28	0	41.1087	47.2311	11.6602
						11.5	1 cell	5	Pass	62	15		PM		PM	M	M	PM	P		M		M	PM	PM	PM	M	PM		PM	PM		PM	M		27	0	38.639	41.5853	19.7757
						11.6	1 cell	5	Pass	62	11	P	P	PM	PM	M	P	P	PM	PM	PM	P	PM	PM	M		PM	P	P	M	M		P	PM		30	0	43.0436	51.9944	4.962
						11.7	1 cell	5	Pass	55	12	PM		PM	PM	P	P	P	PM	PM	P	PM	PM		PM		P	P	PM	PM	PM	PM	P	PM		33	0	56.1816	28.6387	15.1797
						11.8	1 cell	5	Pass	55	8	P	P	P	P	M	P	P	PM	PM	PM	P	PM	PM	M		PM	P	P	M	M		PM	PM		29	0	31.9159	63.1221	4.962
						11.9	1 cell	5	No amp	-	-
						11.10	1 cell	5	Pass	59	16	PM	PM	PM		PM	PM	M	M	PM	PM	PM	P	PM		PM	PM	M	PM			PM	M	P		32	0	62.198	18.8339	18.9681
						11.11	1 cell	5	Pass	58	15	PM	PM	PM		PM	PM	M	M	PM	PM	PM	P	PM		PM	PM	M	PM			PM	M	P		32	0	62.198	18.8339	18.9681
						11.12	1 cell	5	Pass	44	12		PM		PM	M	M	PM	P		M		M	PM	PM	PM	M	PM		PM	PM		PM	M		27	0	38.639	33.3763	27.9847
						11.13	1 cell	5	Pass	62	8	M	PM			P		M				M			PM	PM	P	M		P	PM	PM				17	0	18.583	31.4524	49.9646
						11.14	1 cell	5	Pass	54	12	PM		PM	PM	P	P	P	PM	PM	P	PM	PM		PM		P	P	PM	PM	PM	PM	P	PM		33	0	56.1816	28.6387	15.1797
						11.15	1 cell	5	No amp	-	-
						11.16	1 cell	5	Pass	66	16	PM	PM	PM	PM	P	P	PM	PM	PM	P	PM	PM		PM	PM	P	PM	PM	PM	PM	PM	P	PM		39	0	75.4835	20.7234	3.79309
						11.17	1 cell	5	Pass	45	6	M		M	M		M	PM	M		PM	M		P	P			M	M	P	PM	PM		P		20	0	13.3659	50.4506	36.1835
						11.18	1 cell	5	Pass	45	5	P	P	P	P	M	P	P	PM	PM	PM	P	PM	PM	M		PM	P	P	M	M		P	M		27	0	25.1124	69.9256	4.962
2 (1)	12	2	1,2,4,8	-	Blastocyst	12.1	PB1	0	Pass	63	10	N	N	N	N	N	N	N	N	N	N	N	N	N	N	N	N	N	N	N	N	N	N	N
					+ excl cells	12.2	PB2	1	Pass	57	3	N	N	N	N	N	N	N	N	N	N	N	N	N	N	N	N	N	N	N	N	N	N	N
						12.3	TE Bx	5	Pass	71	26	PM	PM	PM	PM	PM	PM	PM	PM	PM	PM	PM	PM	PM	PM	PM	PM	PM	PM	PM	PM	PM	PM	M	P	46	0	100	0	0
						12.4	1 cell	5	Pass	56	11	P	P	M	P	P	PM	P	M	P		M	PM	M	PM	M	PM	PM	PM	PM		P	PM	M	P	30	0	30.5519	62.9086	6.53954
						12.5	1 cell	5	Pass	55	8	P	P	M	P	P	PM	P	M	P		M	PM	M	PM	M	PM	PM	PM	PM		P	PM	M	P	30	0	30.5519	62.9086	6.53954
2 (1)	13	2	1,3,6,13	13	Arrested	13.1	PB1	0	Pass	65	11	N	N	N	N	N	N	N	N	N	N	N	N	N	N	N	N	N	N	N	N	N	N	N
						13.2	PB2	1	Pass	65	4	N	N	N	N	N	N	N	N	N	N	N	N	N	N	N	N	N	N	N	N	N	N	N
						13.3	1 cell	5	Pass	67	5	M	M		M	P						M	M	M						P			PM	M		11	0	1.6897	48.1818	50.1284
						13.4	1 cell	5	Pass	65	10	PM			M			P	PM	M	P		PM	PM		M	M	P		PM		PM	M			20	0	24.7635	31.368	43.8685
						13.5	1 cell	5	Pass	55	9	PM	M		M	P		P	PM	M	P	M	PM	PM		M	M	P		PM		PM	PM	M		25	0	26.4532	53.2066	20.3402
						13.6	1 cell	5	Pass	48	8		P	PM	P	M	PM	M		P	M	P		M	PM	P	P	M	PM	P	PM	P		M	P	25	0	25.454	63.6275	10.9186
						13.7	1 cell	5	Pass	49	9		P	PM	P	M	PM	M		P	M	P		M	PM	P	P	M	PM	P	PM	P		M	P	25	0	33.663	55.4184	10.9186
						13.8	1 cell	5	Pass	50	9		P	PM	P	M	PM	M		P	M	P		M	PM	P	P	M	PM	P	PM	P		M	P	25	0	33.663	55.4184	10.9186
						13.9	1 cell	5	No amp	-	-
						13.10	1 cell	5	No amp	-	-
						13.11	1 cell	5	Pass	55	10		P	PM	P	M	PM	M		P	M	P		M	PM	P	P	M	PM	P	PM	P		M	P	25	0	25.454	55.4184	19.1276
						13.12	Frags	5	Pass	65	19	PM	PM	M	PM	PM	PM	PM	PM	PM	PM	PM	PM	PM	PM	PM	PM	PM	PM	PM	PM	PM	PM	M	P	45	0	93.4782	6.52183	0
3 (1)	1	2	1,2,5,8	-	Blastocyst	1.1	PB1	0	Pass	65	13	N	N	N	N	N	N	N	N	N	N	N	N	N	N	N	N	N	N	N	N	L	N	N
						1.2	PB2	1	Pass	50	6	N	L	N	N	N	N	L	N	N	L	N	G	N	L	N	N	N	S	N	N	G	N	N
						1.3	Emb	6	Pass	72	32	PM	PMM	PM	PM	PM	PM	PMM	PM	PM	PMM	PM	P	PM	PMM	PM	PM	PM	PM	PM	PM	P	PM	M	P	48	21.2503	72.7562	5.99353	0
3 (1)	4	2	1,2,4,8	-	Blastocyst	4.1	PB1	0	Pass	58	14	N	N	N	N	N	N	N	N	N	N	N	N	N	N	N	N	N	N	N	N	L	N	N
						4.2	PB2	1	Pass	62	4	N	N	G	N	N	N	N	N	N	N	N	N	N	N	N	N	N	N	N	N	G	G	N
						4.3	TE Bx	5	Pass	72	27	PM	PM	P	PM	PM	PM	PM	PM	PM	PM	PM	PM	PM	PM	PM	PM	PM	PM	PM	PM	PM	P	M	P	44	0	91.7885	8.21153	0
3 (1)	5	2	1,4,3,4	4	Arrested	5.1	PB1	0	Pass	64	12	L	N	N	N	N	N	N	G	N	N	G	N	N	N	N	N	N	N	N	N	N	L	N
						5.2	PB2	1	Pass	60	6	G	N	G	N	N	N	N	N	N	N	L	N	N	N	N	N	N	N	N	G	N	N	N
						5.3	1 cell	6	Pass	62	17	PM	PM	P	PM	PM	PM	PM	P	PM	PM	PM	PM	PM	PM	PM	PM	PM	PM	PM	P	PM	PM	PM		43	0	86.582	13.418	0
						5.4	1 cell	6	Pass	63	19	PM	PM	P	PM	PM	PM	PM	P	PM	PM	PM	P	PM	PM	PM	PM	PM	PM	PM	P	PM	PMM	PM		43	1.6897	80.4839	17.8264	0
						5.5	1 cell	6	Pass	60	18	PM	PM	P	PM	PM	PM	PM	P	PM	PM	PM	PM	PM	PM	PM	PM	PM	PM	PM	P	PM	PM	PM		43	0	86.582	13.418	0
						5.6	1 cell	6	Pass	64	19	PM	PM	P	PM	PM	PM	PM	P	PM	PM	PM	P	PM	PM	PM	PM	PM	PM	PM	P	PM	PMM	PM		43	1.6897	80.4839	17.8264	0
3 (1)	6	2	1,2,4,8	-	Blastocyst	6.1	PB1	0	Pass	65	15	N	N	N	N	N	N	N	N	G	N	N	N	N	N	N	N	N	N	N	N	L	N	N
						6.2	PB2	1	Pass	63	6	N	N	N	N	N	N	N	N	N	N	N	N	N	N	G	N	N	N	N	N	G	N	N
						6.3	TE Bx	5	Pass	72	28	PM	PM	PM	PM	PM	PM	PM	PM	P	PM	PM	PM	PM	PM	P	PM	PM	PM	PM	PM	PM	PM	M	P	44	0	91.9723	8.02768	0
3 (1)	8	2	1,2,5,10	11	Arrested	8.1	PB1	0	Pass	64	11	N	N	N	N	N	N	N	N	N	N	N	N	N	N	N	L	N	N	N	S	N	N	N
						8.2	PB2	1	Pass	59	7	N	N	N	N	N	N	N	N	N	N	N	N	N	N	N	N	N	N	L	N	N	N	N
						8.3	Emb	6	Pass	76	32	PM	PM	PM	PM	PM	PM	PM	PM	PM	PM	PM	PM	PM	PM	PM	PMM	PM	PM	PMM	PM	PM	PM	PM		48	4.92321	95.0768	0	0
3 (1)	9	2	1,2,4,8	-	Blastocyst	9.1	PB1	0	Pass	67	12	N	N	N	N	N	N	N	N	N	N	N	N	N	N	N	N	N	N	G	N	N	N	N
						9.2	PB2	1	Pass	58	4	N	N	N	N	N	N	N	N	N	N	N	N	N	N	N	L	N	N	L	N	N	N	N
						9.3	TE Bx	6	Pass	74	30	PM	PM	PM	PM	PM	PM	PM	PM	PM	PM	PM	PM	PM	PM	PM	PMM	PM	PM	PM	PM	PM	PM	PM		47	2.97581	97.0242	0	0
3 (1)	10	2	1,2,4,8	Degen	Arrested	10.1	PB1	0	Pass	63	13	G	N	N	N	N	N	N	N	N	N	N	N	N	N	N	N	N	N	N	G	N	N	N
						10.2	PB2	1	Pass	56	6	N	N	N	N	N	N	N	N	N	N	N	N	N	N	N	G	N	N	N	N	N	N	N
						10.3	Emb	6	Pass	69	32	P	PM	PM	PM	PM	PM	PM	PM	PM	PM	PM	PM	PM	PM	PM	P	PM	PM	PM	P	PM	PM	PM		43	0	86.7394	13.2606	0
3 (1)	12	2	1,3,7	7	Arrested	12.1	PB1	0	Pass	66	13	N	N	N	G	N	L	RS	N	G	N	N	N	N	N	N	N	N	N	RS	G	RS	RS	N
						12.2	PB2	1	Pass	59	9	N	N	N	N	N	G	S	N	L	N	L	N	N	N	L	N	N	N	N	L	L	L	N
						12.3	1 cell	6	Pass	52	16		PM			P	PM		PM	PM	PM	M	P	PM	P	PM	PM	PM	P	P	M	PMM	PMM		P	32	3.27485	40.4004	24.9433	31.3815
						12.4	1 cell	6	Pass	61	19	PM	PM	PM	P	PM	PM	P	PM	PM	PM	PMM	PM	PM	PM	PMM	PM	PM	PM	PM	PM	PM	PMM	M	P	47	9.51296	78.9502	11.5368	0
						12.5	1 cell	6	Pass	59	21	P	PM	P	P	PM	PM	P	PM	PM	PM	PM	P	M	PM	PMM	PM	PM	P	PM	PM	PMM	PMM	MM	P	43	11.7655	51.1939	37.0406	0
						12.6	1 cell	6	Pass	65	21	PM	PM	PM	P	P	P	P	PM	PM	PM	PMM	PM	P	PM	PMM	PM	PM	PM	PM	PM	PM	PM	M	P	43	7.82326	65.2528	26.924	0
						12.7	1 cell	6	Pass	63	15	P	PM	P	P	PM	PM	P	PM	PM	PM	PM	P	PM	PM	PMM	PM	PM	P	PM	PM	PMM	PMM		P	42	6.6517	54.987	33.2475	5.1138
						12.8	1 cell	6	Pass	59	10	M	PM	M	P	PM	M	PM	P	P		PM	M	PM		MM	PM	M	M	M	PM	PMM	MM	M	P	33	1.58515	37.6142	47.7348	13.0659
						12.9	1 cell	6	No amp	32	72
3 (1)	13	2	1,2,4,8	Degen	Arrested	13.1	PB1	0	Pass	59	12	G	N	G	N	N	L	N	N	N	N	N	N	N	N	N	N	N	N	N	N	G	N	N
						13.2	PB2	1	Pass	48	6	N	N	L	N	N	G	N	N	N	N	N	N	N	N	N	N	N	N	N	N	N	L	N
						13.3	Emb	6	Pass	70	27	P	PM	PM	PM	PM	PM	PM	PM	PM	PM	PM	PM	PM	PM	PM	PM	PM	PM	PM	PM	P	PMM	PM		45	1.6897	88.5161	9.79416	0
3 (1)	15	2	1,2,6,9	11	Arrested	15.1	PB1	0	Pass	63	11	N	N	N	N	N	N	N	N	N	N	N	N	N	N	N	G	N	N	N	N	N	N	N
						15.2	PB2	1	Pass	61	6	N	N	N	N	N	N	N	N	N	N	N	N	N	N	N	L	N	N	N	N	N	N	N
						15.3	Emb	6	Pass	72	32	PM	PM	PM	PM	PM	PM	PM	PM	PM	PM	PM	PM	PM	PM	PM	PM	PM	PM	PM	PM	PM	PM	PM		46	0	100	0	0
3 (1)	16	2	1,2,5,7	6	Arrested	16.1	PB1	0	Pass	57	14	N	G	N	N	N	N	N	N	N	N	N	N	N	N	N	N	N	N	G	N	N	L	N
						16.2	PB2	1	Pass	52	8	N	G	N	N	N	N	N	N	N	N	G	N	N	N	N	G	N	L	N	N	N	N	N
						16.3	1 cell	6	Pass	69	25	PM	P	PM	PM	PM	PM	PM	PM	PM	PM	P	PM	PM	PM	PM	P	PM	PMM	P	PM	PM	PMM	M	P	44	4.26116	78.3595	17.3793	0
						16.4	1 cell	6	Pass	53	7	PM		M	M	M	PM	PM	M	PM	PM		M	PM	M	M	P		M		M	PM	M	M		26	0	33.5787	49.3436	17.0777
						16.5	1 cell	6	Pass	57	16	M		PM	PM	PM	PM	PM	PM	M	PM	P	PM	M	PM	PM		P	PMM		PM	M	PMM	M	P	36	4.26116	57.4473	25.3586	12.9329
						16.6	1 cell	6	Pass	65	13	PM		PM	PM	PM	PM	PM	M	PM	PM	P	M	PM	PM	PM	P	PM	PMM	P	PM	PM	PMM	M	P	41	4.26116	69.1306	18.5985	8.00972
						16.7	1 cell	6	Pass	43	4	P	P	P	P	P			P			P	P		P	P		PM	PM	P	P		M		P	18	0	5.2456	61.2951	33.4593
						16.8	1 cell	6	Pass	53	6	PM	P	P	M			M	P	M		P	P	M	P	P		P	PM	P	P	M	PMM		P	23	1.6897	10.7805	63.3824	24.1475
3 (1)	17	2	1,2,4,8	-	Blastocyst	17.1	PB1	0	Pass	54	12	N	N	N	N	N	N	N	N	N	N	N	N	N	N	N	N	N	N	N	N	N	N	N
						17.2	PB2	1	Pass	56	4	N	N	N	N	N	N	N	N	N	N	N	N	L	N	N	N	N	N	N	N	N	N	N
						17.3	TE Bx	5	Pass	74	30	PM	PM	PM	PM	PM	PM	PM	PM	PM	PM	PM	PM	PMM	PM	PM	PM	PM	PM	PM	PM	PM	PM	PM		47	3.79309	96.2069	0	0
3 (1)	18	2	1,2,4,8	-	Blastocyst	18.1	PB1	0	Pass	58	11	N	N	N	N	N	N	N	N	N	N	N	N	N	N	N	N	N	N	N	N	N	N	N
						18.2	PB2	1	Pass	62	6	N	N	N	N	N	N	N	N	N	G	G	N	N	N	N	N	N	G	N	N	N	N	N
						18.3	TE Bx	5	Pass	69	20	PM	PM	PM	PM	PM	PM	PM	PM	PM	P	P	PM	PM	PM	PM	PM	PM	P	PM	PM	PM	PM	PM		43	0	88.5183	11.4817	0
3 (1)	19	2	1,2,5,10	-	Blastocyst	19.1	PB1	0	Pass	58	13	N	G	N	N	N	N	G	G	N	N	N	N	L	N	L	N	N	N	N	G	RS	N	N
						19.2	PB2	1	Pass	57	7	N	N	N	N	N	N	L	N	N	N	N	N	N	N	N	N	N	N	N	L	N	N	N
						19.3	TE Bx	5	Pass	64	20	PM	P	PM	PM	PM	PM	PM	P	PM	PM	PM	PM	PMM	PM	PMM	PM	PM	PM	PM	PM	PM	PM	M	P	46	7.16994	79.9999	12.8302	0

## Sheet: Blastocysts (euploid)
			Embryo development			Samples						MEIOMAP/KARYOMAP ANALYSIS																								Chromosome number	% Genome
Patient (Cycle)	Emb #	No of pronuclei	Cleavage pattern	Estimated final cell count	Final stage	Sample #	Type	Sample tubed (Day)	Whole genome amp	Call rate	AB rate	1	2	3	4	5	6	7	8	9	10	11	12	13	14	15	16	17	18	19	20	21	22	X	Y		3x	2x	1x	0			KEY
1 (1)	4	2	1,3,5,10	-	Blastocyst	4.1	PB1	0	Pass	63	13	N	N	N	N	N	N	N	N	N	N	N	N	N	N	N	N	N	N	N	N	N	N	N
					+ excl cells	4.2	PB2	1	Pass	60	4	N	N	N	N	N	N	N	N	N	N	N	N	N	N	N	N	N	N	N	N	N	N	N									Polar body 1 (PB1)						N
						4.3	TE Bx	5	Pass	54	26
						4.4	1 cell	5	No amp	-	-																																						G
						4.5	1 cell	5	Pass	60	8	PM	P	P	P	PM	P	P	M		P	PM		PM	P	P	P	PM	P		P	M	P	M	P	26	0	30.1949	58.7985	11.0066
						4.6	1 cell	5	Pass	61	11	P	P	PM	P	PM	PM	PM	PM	PM	P	M		M	M	P	PM	P	PM		PM		P	M		29	0	40.4514	51.6077	7.94093									L
1 (1)	5	2	1,2,4,8	-	Blastocyst	5.1	PB1	0	Pass	67	11	N	N	N	N	N	N	N	N	N	N	N	N	N	N	N	N	N	N	N	N	N	N	N
						5.2	PB2	1	Pass	59	2	N	N	N	N	N	N	N	N	N	N	N	N	N	N	N	N	N	N	N	N	N	N	N															S
						5.3	TE Bx	5	Pass	75	31	PM	PM	PM	PM	PM	PM	PM	PM	PM	PM	PM	PM	PM	PM	PM	PM	PM	PM	PM	PM	PM	PM	PM		46	0	100	0	0
1 (2)	1	2	1,2,4,8	-	Blastocyst	1.1	PB1	0	Pass	67	10	N	N	N	N	N	N	N	N	N	N	N	N	N	N	N	N	N	N	N	N	N	N	N															RS
						1.2	PB2	1	Pass	63	5	N	N	N	N	N	N	N	N	N	N	N	N	N	N	N	N	N	N	N	N	N	N	N
						1.3	TE bx	6	Pass	76	30	PM	PM	PM	PM	PM	PM	PM	PM	PM	PM	PM	PM	PM	PM	PM	PM	PM	PM	PM	PM	PM	PM	M	P	46	0	100	0	0			Polar body 2 (PB2)						N
1 (2)	4	2	1,4,7,11	-	Blastocyst	4.1	PB1	0	Pass	36	16	N	N	N	N	N	N	N	N	N	N	N	RS	N	N	N	N	N	N	N	N	RS	N	N
						4.2	PB2	1	Pass	60	2	N	N	N	N	N	N	N	N	N	N	N	N	N	N	N	N	N	N	N	N	N	N	N															G
						4.3	TE Bx	5	Pass	73	30	PM	PM	PM	PM	PM	PM	PM	PM	PM	PM	PM	PM	PM	PM	PM	PM	PM	PM	PM	PM	PM	PM	M	P	46	0	100	0	0
1 (2)	11	2	1,2,4,8	-	Blastocyst	11.1	PB1	0	Pass	66	10	N	N	N	N	N	N	N	N	N	N	N	N	N	N	N	N	N	N	N	N	N	N	N															L
						11.2	PB2	1	Pass	63	4	N	N	N	N	N	N	N	N	N	N	N	N	N	N	N	N	N	N	N	N	N	N	N
						11.3	TE bx	5	Pass	70	31	PM	PM	PM	PM	PM	PM	PM	PM	PM	PM	PM	PM	PM	PM	PM	PM	PM	PM	PM	PM	PM	PM	PM		46	0	100	0	0									S
1 (2)	14	2	1,4,5,10	-	Blastocyst	14.1	PB1	0	Pass	65	11	N	N	N	N	N	N	N	N	N	N	N	N	N	N	N	N	N	N	N	N	N	N	N
						14.2	PB2	1	Pass	54	9	N	N	N	N	N	N	N	N	N	N	N	N	N	N	N	N	N	N	N	N	N	N	N									Embryo samples						PM
						14.3	TE Bx	5	Pass	72	31	PM	PM	PM	PM	PM	PM	PM	PM	PM	PM	PM	PM	PM	PM	PM	PM	PM	PM	PM	PM	PM	PM	PM		46	0	100	0	0
1 (2)	16	2	1,2,5,10	-	Blastocyst	16.1	PB1	0	Pass	66	11	N	N	N	N	N	N	N	N	N	N	N	N	N	N	N	N	N	N	N	N	N	N	N															P
						16.2	PB2	1	Pass	59	5	N	N	N	N	N	N	N	N	N	N	N	N	N	N	N	N	N	N	N	N	N	N	N
						16.3	TE bx	5	Pass	75	31	PM	PM	PM	PM	PM	PM	PM	PM	PM	PM	PM	PM	PM	PM	PM	PM	PM	PM	PM	PM	PM	PM	PM		46	0	100	0	0									M
2 (1)	2	2	1,2,4,8	-	Blastocyst	2.1	PB1	0	Pass	66	10	N	N	N	N	N	N	N	N	N	N	N	N	N	N	N	N	N	N	N	N	N	N	N
						2.2	PB2	1	Pass	62	3	N	N	N	N	N	N	N	N	N	N	N	N	N	N	N	N	N	N	N	N	N	N	N															P
						2.3	TE Bx	5	Pass	72	26	PM	PM	PM	PM	PM	PM	PM	PM	PM	PM	PM	PM	PM	PM	PM	PM	PM	PM	PM	PM	PM	PM	M	P	46	0	100	0	0
2 (1)	3	2	1,2,4,8	-	Blastocyst	3.1	PB1	0	Pass	65	10	N	N	N	N	N	N	N	N	N	N	N	N	N	N	N	N	N	N	N	N	N	N	N															M
						3.2	PB2	1	Pass	57	4	N	N	N	N	N	N	N	N	N	N	N	N	N	N	N	N	N	N	N	N	N	N	N
						3.3	TE Bx	5	Pass	72	29	PM	PM	PM	PM	PM	PM	PM	PM	PM	PM	PM	PM	PM	PM	PM	PM	PM	PM	PM	PM	PM	PM	M	P	46	0	100	0	0									PMM
2 (1)	4	2	1,2,5,9	-	Blastocyst	4.1	PB1	0	Pass	64	10	N	N	N	N	N	N	N	N	N	N	N	N	N	N	N	N	N	N	N	N	N	N	N
					+ excl cells	4.2	PB2	1	Pass	58	5	N	N	N	N	N	N	N	N	N	N	N	N	N	N	N	N	N	N	N	N	N	N	N
						4.3	TE Bx	5	Pass	72	27	PM	PM	PM	PM	PM	PM	PM	PM	PM	PM	PM	PM	PM	PM	PM	PM	PM	PM	PM	PM	PM	PM	M		45	0	94.8862	5.1138	0
						4.4	1 cell	5	No amp	-	-
2 (1)	9	2	1,2,5	-	Blastocyst	9.1	PB1	0	Pass	65	11	N	N	N	N	N	N	N	N	N	N	N	N	N	N	N	G	N	N	N	N	N	N	N															46
					+ excl cells	9.2	PB2	1	Pass	61	4	N	N	N	N	N	N	N	N	N	N	N	N	N	N	N	L	N	N	N	N	N	N	N
						9.3	TE Bx	5	Pass	73	28	PM	PM	PM	PM	PM	PM	PM	PM	PM	PM	PM	PM	PM	PM	PM	PM	PM	PM	PM	PM	PM	PM	M	P	46	0	100	0	0
						9.4	4 cells	5	Pass	62	10			P			P	M		M		M	P	M		PM			P	PM	PM	M	PM			17	0	17.2987	38.854	43.8473
						9.5	1 cell	5	Pass	48	14	PM	M	PM	PM	PM	PM	P	PM	P	M	P	PM	P	PM	P	PM	PM	P		P	P	PM	M	P	34	0	57.8384	40.2142	1.9474
2 (1)	10	2	1,2,4,8	-	Blastocyst	10.1	PB1	0	Pass	62	11	N	N	N	N	N	N	N	N	N	N	N	N	N	N	N	N	N	N	N	N	N	N	N
						10.2	PB2	1	Pass	61	3	N	N	N	N	N	N	N	N	N	N	N	N	N	N	N	N	N	N	N	N	N	N	N
						10.3	TE Bx	5	Pass	71	28	PM	PM	PM	PM	PM	PM	PM	PM	PM	PM	PM	PM	PM	PM	PM	PM	PM	PM	PM	PM	PM	PM	M	P	46	0	100	0	0
2 (1)	12	2	1,2,4,8	-	Blastocyst	12.1	PB1	0	Pass	63	10	N	N	N	N	N	N	N	N	N	N	N	N	N	N	N	N	N	N	N	N	N	N	N
					+ excl cells	12.2	PB2	1	Pass	57	3	N	N	N	N	N	N	N	N	N	N	N	N	N	N	N	N	N	N	N	N	N	N	N
						12.3	TE Bx	5	Pass	71	26	PM	PM	PM	PM	PM	PM	PM	PM	PM	PM	PM	PM	PM	PM	PM	PM	PM	PM	PM	PM	PM	PM	M	P	46	0	100	0	0
						12.4	1 cell	5	Pass	56	11	P	P	M	P	P	PM	P	M	P		M	PM	M	PM	M	PM	PM	PM	PM		P	PM	M	P	30	0	30.5519	62.9086	6.53954
						12.5	1 cell	5	Pass	55	8	P	P	M	P	P	PM	P	M	P		M	PM	M	PM	M	PM	PM	PM	PM		P	PM	M	P	30	0	30.5519	62.9086	6.53954

## Sheet: Blastocysts (aneuploid)
			Embryo development			Samples						MEIOMAP/KARYOMAP ANALYSIS																								Chromosome number	% Genome
Patient (Cycle)	Emb #	No of pronuclei	Cleavage pattern	Estimated final cell count	Final stage	Sample #	Type	Sample tubed (Day)	Whole genome amp	Call rate	AB rate	1	2	3	4	5	6	7	8	9	10	11	12	13	14	15	16	17	18	19	20	21	22	X	Y		3x	2x	1x	0			KEY
1 (1)	2	2	1,2,5,12	-	Blastocyst	2.1	PB1	0	Pass	58	13	N	N	N	N	N	N	N	N	N	N	N	N	N	N	L	N	N	N	N	N	N	N	N
					+ excl cells	2.2	PB2	1	Pass	60	3	N	N	N	N	N	N	N	N	N	N	N	N	N	N	S	N	N	N	N	N	N	N	N									Polar body 1 (PB1)						N
						2.3	Emb	7	Pass	77	31	PM	PM	PM	PM	PM	PM	PM	PM	PM	PM	PM	PM	PM	PM	PM	PM	PM	PM	P	PM	PM	PM	M	P	45	0	98.0526	1.9474	0
						2.4	Frags	7	Pass	66	11	PM	PM	PM	PM	PM	PM	PM	PM	PM	PM	PM	PM	PM	PM	PMM	PM	PM	PM	PM	PM	PM	PM	M	P	47	3.37685	96.6232	0	0									G
1 (1)	7	2	1,2,5,10	-	Blastocyst	7.1	PB1	0	Pass	64	12	N	N	N	N	N	N	N	N	N	N	N	N	N	N	N	N	N	N	N	N	N	N	N
						7.2	PB2	1	Pass	57	7	N	N	N	N	N	N	N	N	N	N	N	N	N	N	N	L	N	N	N	N	N	N	N															L
						7.3	TE Bx	6	Pass	74	30	PM	PM	PM	PM	PM	PM	PM	PM	PM	PM	PM	PM	PM	PM	PM	PMM	PM	PM	PM	PM	PM	PM	PM		47	2.97581	97.0242	0	0
1 (1)	8	2	1,2,4,11	-	Blastocyst	8.1	PB1	0	Pass	66	12	N	N	N	N	N	N	N	N	N	N	N	N	N	N	N	N	N	N	N	N	N	N	N															S
					+ excl cells	8.2	PB2	1	Pass	60	3	N	N	N	N	N	N	N	N	N	N	N	N	N	L	N	N	N	N	N	N	N	G	N
						8.3	TE Bx	5	Pass	71	27	PM	PM	PM	PM	PM	PM	PM	PM	PM	PM	PM	PM	PM	PMM	PM	PM	PM	PM	PM	PM	PM	P	M	P	46	3.53553	94.7748	1.6897	0									RS
						8.4	1 cell	5	No amp	33	36
1 (1)	10	2	1,2,6,12	-	Blastocyst	10.1	PB1	0	Pass	66	13	N	N	N	N	N	N	N	N	N	N	N	N	N	N	N	N	N	N	N	N	N	RS	N									Polar body 2 (PB2)						N
					+ excl cells	10.2	PB2	1	Pass	61	3	N	N	N	N	N	N	N	N	N	N	N	N	N	N	N	N	N	N	N	N	N	G	N
						10.3	TE Bx	5	Pass	74	30	PM	PM	PM	PM	PM	PM	PM	PM	PM	PM	PM	PM	PM	PM	PM	PM	PM	PM	PM	PM	PM	PM	M	P	46	0	100	0	0									G
						10.4	1 cell	5	Pass	44	3	P	P	P	P	P	M	P		P				M				M		P						11	0	0	58.9369	41.0631
						10.5	1 cell	5	Pass	37	5			M	M	P			P	M			P	P	PM	PM		P			P		P		P	15	0	6.91238	42.8882	50.1994									L
						10.6	1 cell	5	Pass	55	9	M		PM	M	PM		P	PM	M	M		P	P	PM	PM	P	P	M	M	PM	P	P	M	P	27	0	31.4026	50.5056	18.0918
						10.7	1 cell	5	No amp	-	-																																						S
1 (2)	8	2	1,4,5,8	-	Blastocyst	8.1	PB1	0	Pass	62	9	N	N	N	N	N	N	N	G	N	N	N	N	N	N	N	G	N	N	N	N	N	N	N
						8.2	PB2	1	Pass	61	4	N	N	N	N	N	N	N	N	N	N	N	N	N	N	N	L	N	N	N	N	N	N	N									Embryo samples						PM
						8.3	TE bx	6	Pass	75	28	PM	PM	PM	PM	PM	PM	PM	P	PM	PM	PM	PM	PM	PM	PM	P	PM	PM	PM	PM	PM	PM	PM		44	0	92.2037	7.79628	0
1 (2)	15	2	1-2-6-10	-	Blastocyst	15.1	PB1	0	Pass	69	11	N	N	N	N	N	N	N	N	N	N	N	N	N	N	N	G	N	N	N	N	N	N	N															P
					+ excl cells	15.2	PB2	1	Pass	60	4	N	N	N	N	N	N	N	N	N	N	N	N	N	N	N	N	N	N	N	N	N	N	N
						15.3	Emb	6	Pass	73	26	PM	PM	PM	PM	PM	PM	M	PM	PM	PM	PM	PM	PM	M	PM	P	PM	M	PM	PM	PM	PM	PM		42	0	85.676	14.324	0									M
						15.4	1 cell	6	Pass	52	5	PM	P	M	M	P	P	M		M	P	P	M						P	PM		M	P	M		18	0	10.1564	66.5919	23.2516
						15.5	Emb (2)	6	Pass	65	22	PM	PM	PM	PM	PM	PM	PM	PM	PM	PM	PM	PM	PM	PM	PM	P	PM	PM	PM	PM	PM	PM	PM		45	0	97.0242	2.97581	0									P
3 (1)	1	2	1,2,5,8	-	Blastocyst	1.1	PB1	0	Pass	65	13	N	N	N	N	N	N	N	N	N	N	N	N	N	N	N	N	N	N	N	N	L	N	N
						1.2	PB2	1	Pass	50	6	N	L	N	N	N	N	L	N	N	L	N	G	N	L	N	N	N	S	N	N	G	N	N															M
						1.3	Emb	6	Pass	72	32	PM	PMM	PM	PM	PM	PM	PMM	PM	PM	PMM	PM	P	PM	PMM	PM	PM	PM	PM	PM	PM	P	PM	M	P	48	21.2503	72.7562	5.99353	0
3 (1)	4	2	1,2,4,8	-	Blastocyst	4.1	PB1	0	Pass	58	14	N	N	N	N	N	N	N	N	N	N	N	N	N	N	N	N	N	N	N	N	L	N	N															PMM
						4.2	PB2	1	Pass	62	4	N	N	G	N	N	N	N	N	N	N	N	N	N	N	N	N	N	N	N	N	G	G	N
						4.3	TE Bx	5	Pass	72	27	PM	PM	P	PM	PM	PM	PM	PM	PM	PM	PM	PM	PM	PM	PM	PM	PM	PM	PM	PM	PM	P	M	P	44	0	91.7885	8.21153	0
3 (1)	6	2	1,2,4,8	-	Blastocyst	6.1	PB1	0	Pass	65	15	N	N	N	N	N	N	N	N	G	N	N	N	N	N	N	N	N	N	N	N	L	N	N
						6.2	PB2	1	Pass	63	6	N	N	N	N	N	N	N	N	N	N	N	N	N	N	G	N	N	N	N	N	G	N	N
						6.3	TE Bx	5	Pass	72	28	PM	PM	PM	PM	PM	PM	PM	PM	P	PM	PM	PM	PM	PM	P	PM	PM	PM	PM	PM	PM	PM	M	P	44	0	91.9723	8.02768	0									46
3 (1)	9	2	1,2,4,8	-	Blastocyst	9.1	PB1	0	Pass	67	12	N	N	N	N	N	N	N	N	N	N	N	N	N	N	N	N	N	N	G	N	N	N	N
						9.2	PB2	1	Pass	58	4	N	N	N	N	N	N	N	N	N	N	N	N	N	N	N	L	N	N	L	N	N	N	N
						9.3	TE Bx	6	Pass	74	30	PM	PM	PM	PM	PM	PM	PM	PM	PM	PM	PM	PM	PM	PM	PM	PMM	PM	PM	PM	PM	PM	PM	PM		47	2.97581	97.0242	0	0
3 (1)	17	2	1,2,4,8	-	Blastocyst	17.1	PB1	0	Pass	54	12	N	N	N	N	N	N	N	N	N	N	N	N	N	N	N	N	N	N	N	N	N	N	N
						17.2	PB2	1	Pass	56	4	N	N	N	N	N	N	N	N	N	N	N	N	L	N	N	N	N	N	N	N	N	N	N
						17.3	TE Bx	5	Pass	74	30	PM	PM	PM	PM	PM	PM	PM	PM	PM	PM	PM	PM	PMM	PM	PM	PM	PM	PM	PM	PM	PM	PM	PM		47	3.79309	96.2069	0	0
3 (1)	18	2	1,2,4,8	-	Blastocyst	18.1	PB1	0	Pass	58	11	N	N	N	N	N	N	N	N	N	N	N	N	N	N	N	N	N	N	N	N	N	N	N
						18.2	PB2	1	Pass	62	6	N	N	N	N	N	N	N	N	N	G	G	N	N	N	N	N	N	G	N	N	N	N	N
						18.3	TE Bx	5	Pass	69	20	PM	PM	PM	PM	PM	PM	PM	PM	PM	P	P	PM	PM	PM	PM	PM	PM	P	PM	PM	PM	PM	PM		43	0	88.5183	11.4817	0
3 (1)	19	2	1,2,5,10	-	Blastocyst	19.1	PB1	0	Pass	58	13	N	G	N	N	N	N	G	G	N	N	N	N	L	N	L	N	N	N	N	G	RS	N	N
						19.2	PB2	1	Pass	57	7	N	N	N	N	N	N	L	N	N	N	N	N	N	N	N	N	N	N	N	L	N	N	N
						19.3	TE Bx	5	Pass	64	20	PM	P	PM	PM	PM	PM	PM	P	PM	PM	PM	PM	PMM	PM	PMM	PM	PM	PM	PM	PM	PM	PM	M	P	46	7.16994	79.9999	12.8302	0

## Sheet: Arrested (euploid)
			Embryo development			Samples						MEIOMAP/KARYOMAP ANALYSIS																								Chromosome number	% Genome
Patient (Cycle)	Emb #	No of pronuclei	Cleavage pattern	Estimated final cell count	Final stage	Sample #	Type	Sample tubed (Day)	Whole genome amp	Call rate	AB rate	1	2	3	4	5	6	7	8	9	10	11	12	13	14	15	16	17	18	19	20	21	22	X	Y		3x	2x	1x	0			KEY
1 (1)	3	2	1,4,8	8	Arrested	3.1	PB1	0	Pass	66	11	S	N	N	N	N	N	N	N	N	N	N	N	N	N	N	N	N	N	N	N	N	N	N
						3.2	PB2	1	Pass	62	4	S	N	N	N	N	N	N	N	N	N	N	N	N	N	N	N	N	N	N	N	N	N	N									Polar body 1 (PB1)						N
						3.3	1 cell	6	No amp	-	-
						3.4	1 cell	6	No amp	24	20																																						G
1 (1)	11	2	1,7,4,5	-	Arrested	11.1	PB1	0	Pass	66	12	N	N	N	N	N	N	N	N	N	N	N	N	N	N	N	N	N	N	N	N	N	N	N
						11.2	PB2	1	Pass	60	3	N	N	N	N	N	N	N	N	N	N	N	N	N	N	N	N	N	N	N	N	N	N	N															L
						11.3	Emb	7	Pass	69	20	PM	PM	PM	PM	PM	PM	PM	PM	PM	PM	PM	PM	PM	PM	PM	PM	PM	PM	PM	PM	PM	PM	PM		46	0	100	0	0
1 (2)	2	2	1,5,8,16	16	Arrested	2.1	PB1	0	Pass	68	10	N	N	N	N	N	N	N	N	N	N	N	N	N	N	N	N	N	N	N	N	N	N	N															S
						2.2	PB2	1	Pass	65	5	N	N	N	N	N	N	N	N	N	N	N	N	N	N	N	N	N	N	N	N	N	N	N
						2.3	1 cell	6	Pass	47	13	P		M		PM	P	P	P	PM		P	PM	P	P		P	PM					PM	P		20	0	19.3815	45.179	35.4395									RS
						2.4	1 cell	6	Pass	46	15	P		M		PM	P	P	P	PM		P	PM	P	P		P	PM					PM	P		20	0	19.3815	45.179	35.4395
						2.5	1 cell	6	Pass	56	9	P	P	P	P		P	P	P		P	M	M	M	M	P	P	M	P	P	P	PM	PM	P		23	0	3.27485	81.0021	15.723			Polar body 2 (PB2)						N
						2.6	Emb	6	Pass	66	13	P	P	PM	P	PM	P	P	P	PM	P	PM	PM	PM	PM	P	P	PM	P	P	P	PM	PM	P		33	0	39.2635	55.6227	5.1138
1 (2)	3	2	1,4,8,14	14	Arrested	3.1	PB1	0	Pass	57	9	N	N	N	N	N	N	N	N	N	N	N	N	N	N	N	N	N	N	N	N	N	N	N															G
						3.2	PB2	1	Pass	60	5	N	N	N	N	N	N	N	N	N	N	N	N	N	N	N	N	N	N	N	N	N	N	N
						3.3	1 cell	6	Pass	25	11		M	M	M										PM		P		P			M	M			9	0	3.53553	29.6493	66.8152									L
						3.4	1 cell	6	No amp	31	58
						3.5	1 cell	6	No amp	30	69																																						S
						3.6	Emb	6	Pass	69	29	PM	PM	PM	PM	PM	PM	PM	PM	PM	PM	PM	PM	PM	PM	PM	PM	PM	PM	PM	PM	PM	PM	PM		46	0	100	0	0
1 (2)	5	2	1,4,7,13	13	Arrested	5.1	PB1	0	Pass	63	11	N	N	N	N	N	N	N	N	N	N	N	N	N	N	RS	N	N	N	N	N	N	N	N									Embryo samples						PM
						5.2	PB2	1	Pass	61	3	N	N	N	N	N	N	N	N	N	N	N	N	N	N	N	N	N	N	N	N	N	N	N
						5.3	1 cell	6	Pass	56	14	P		PM	P	PM	PM	PM	P	P	M	PM		PM	P	PM	PM	P	M			P	P	PM		28	0	43.063	40.4957	16.4412									P
						5.4	1 cell	6	No amp	32	74
						5.5	1 cell	6	Pass	64	11	M	PM	P	M	M	P	M	M	M	PM	M	PM	P	PM			M	PM	PM	PM	M	M	M		28	0	27.012	66.6353	6.35266									M
						5.6	Emb	6	Pass	72	33	PM	PM	PM	PM	PM	PM	PM	PM	PM	PM	PM	PM	PM	PM	PM	PM	PM	PM	PM	PM	PM	PM	PM		46	0	100	0	0
1 (2)	6	2	1,2,4,9	18	Arrested	6.1	PB1	0	Pass	65	12	N	N	N	N	N	N	N	N	N	N	N	N	N	N	N	N	N	N	N	N	N	N	N															P
						6.2	PB2	1	Pass	62	3	N	N	N	N	N	N	N	N	N	N	N	N	N	N	N	N	N	N	N	N	N	N	N
						6.3	Emb	6	Pass	69	30	PM	PM	PM	PM	PM	PM	PM	PM	PM	PM	PM	PM	PM	PM	PM	PM	PM	PM	PM	PM	PM	PM	M	P	46	0	100	0	0									M
1 (2)	7	2	1,3,9,15	15	Arrested	7.1	PB1	0	Pass	67	12	N	N	N	N	N	N	N	N	N	N	N	N	N	N	N	N	N	N	N	N	N	N	N
						7.2	PB2	1	Pass	62	5	N	N	N	N	N	N	N	N	N	N	N	N	N	N	N	N	N	N	N	N	N	N	N															PMM
						7.3	Emb	6	Pass	74	32	PM	PM	PM	PM	PM	PM	PM	PM	PM	PM	PM	PM	PM	PM	PM	PM	PM	PM	PM	PM	PM	PM	M	P	46	0	100	0	0
1 (2)	9	2	1,5,8,14	14	Arrested	9.1	PB1	0	Pass	67	10	N	N	N	N	N	N	N	N	N	N	N	N	N	N	N	N	N	N	N	N	N	N	N
						9.2	PB2	1	Pass	59	4	N	N	N	N	N	N	N	N	N	N	N	N	N	N	N	N	N	N	N	N	N	N	N
						9.3	1 cell	6	No amp	35	47
						9.4	1 cell	6	No amp	47	33																																						46
						9.5	1 cell	6	Pass	63	19	PM	PM	M	M	PM	M		PM	PM	M	PM	M	PM	PM	PM	PM		PM	PM	PM	PM	PM	M	P	37	0	64.7594	27.3253	7.91534
						9.6	Emb	6	Pass	72	31	PM	PM	PM	PM	PM	PM	PM	PM	PM	PM	PM	PM	PM	PM	PM	PM	PM	PM	PM	PM	PM	PM	M	P	46	0	100	0	0
1 (2)	10	2	1,3,7,14	16	Arrested	10.1	PB1	0	Pass	66	11	N	N	N	N	N	N	N	N	N	N	N	N	N	N	N	N	N	N	N	N	N	N	N
						10.2	PB2	1	Pass	66	3	N	N	N	N	N	N	N	N	N	N	N	N	N	N	N	N	N	N	N	N	N	N	N
						10.3	1 cell	6	Pass	53	13		M	P			PM	M	P	P	PM	P		M	PM	PM	PM	M	PM	M	M		P		P	24	0	22.5591	45.8705	31.5704
						10.4	1 cell	6	Pass	64	18	PM	PM	PM	M	PM	M	P	PM	PM	PM	PM	PM	PM	PM	M	PM	PM	P	PM	PM	PM	PM	M		40	0	71.7654	28.2346	0
						10.5	1 cell	6	Pass	33	10	M			PM		P	M		M		P		P					M	P		M		M		12	0	6.29562	43.194	50.5104
						10.6	Emb	6	Pass	68	24	PM	PM	PM	PM	PM	PM	PM	PM	PM	PM	PM	PM	PM	PM	PM	PM	PM	PM	PM	PM	PM	PM	M	P	46	0	100	0	0
1 (2)	13	2	1,5,7,11	11	Arrested	13.1	PB1	0	Pass	63	12	N	N	N	N	N	N	N	N	N	N	N	N	N	N	N	N	N	N	N	N	N	N	N
						13.2	PB2	1	Pass	60	7	N	N	N	N	N	N	N	N	N	N	N	N	N	N	N	N	N	N	N	N	N	N	N
						13.3	1 cell	6	No amp	32	57
						13.4	1 cell	6	No amp	32	72
						13.5	1 cell	6	Pass	59	23	PM	PM	PM	PM	PM	M	PM	PM	PM	PM	PM	PM	PM	PM	PM	PM	M	PM	PM	PM	PM	PM	PM		44	0	91.6902	8.30978	0
						13.6	Emb	6	Pass	74	28	PM	PM	PM	PM	PM	PM	PM	PM	PM	PM	PM	PM	PM	PM	PM	PM	PM	PM	PM	PM	PM	PM	PM		46	0	100	0	0
2 (1)	7	2	1,2,5,9	Degen	Arrested	7.1	PB1	0	Pass	61	11	N	N	N	N	N	N	N	N	N	N	N	N	N	N	N	N	N	N	N	N	N	N	N
						7.2	PB2	1	Pass	63	3	N	N	N	N	N	N	N	N	N	N	N	N	N	N	N	N	N	N	N	N	N	N	N
						7.3	Emb	6	Pass	66	29	PM	PM	PM	PM	PM	PM	PM	PM	PM	PM	PM	PM	PM	PM	PM	PM	PM	PM	PM	PM	PM	PM	PM		46	0	100	0	0
2 (1)	8	2	1,3,7	Degen	Arrested	8.1	PB1	0	Pass	66	10	N	N	N	N	N	N	N	N	N	N	N	N	N	N	N	N	N	N	N	N	N	N	N
						8.2	PB2	1	Pass	62	3	N	N	N	N	N	N	N	N	N	N	N	N	N	N	N	N	N	N	N	N	N	N	N
						8.3	Emb	6	Pass	66	29	PM	PM	PM	PM	PM	PM	PM	PM	PM	PM	PM	PM	PM	PM	PM	PM	PM	PM	PM	PM	PM	PM	M	P	46	0	100	0	0
2 (1)	11	2	1,2,6	14	Arrested	11.1	PB1	0	Pass	66	12	N	N	N	N	N	N	N	N	N	N	N	N	RS	N	N	N	N	N	N	N	N	N	N
						11.2	PB2	1	Pass	59	3	N	N	N	N	N	N	N	N	N	N	N	N	N	N	N	N	N	N	N	N	N	N	N
						11.3	1 cell	5	Pass	45	7	M		M	M		M	P	M		PM	M		P	P			M	M	P	P	PM		P		18	0	6.04895	57.7675	36.1835
						11.4	1 cell	5	Pass	65	16	P	M	PM	PM	PM	PM	M	P	PM		P	PM	M		PM	M	P	PM	M			PM	M		28	0	41.1087	47.2311	11.6602
						11.5	1 cell	5	Pass	62	15		PM		PM	M	M	PM	P		M		M	PM	PM	PM	M	PM		PM	PM		PM	M		27	0	38.639	41.5853	19.7757
						11.6	1 cell	5	Pass	62	11	P	P	PM	PM	M	P	P	PM	PM	PM	P	PM	PM	M		PM	P	P	M	M		P	PM		30	0	43.0436	51.9944	4.962
						11.7	1 cell	5	Pass	55	12	PM		PM	PM	P	P	P	PM	PM	P	PM	PM		PM		P	P	PM	PM	PM	PM	P	PM		33	0	56.1816	28.6387	15.1797
						11.8	1 cell	5	Pass	55	8	P	P	P	P	M	P	P	PM	PM	PM	P	PM	PM	M		PM	P	P	M	M		PM	PM		29	0	31.9159	63.1221	4.962
						11.9	1 cell	5	No amp	-	-
						11.10	1 cell	5	Pass	59	16	PM	PM	PM		PM	PM	M	M	PM	PM	PM	P	PM		PM	PM	M	PM			PM	M	P		32	0	62.198	18.8339	18.9681
						11.11	1 cell	5	Pass	58	15	PM	PM	PM		PM	PM	M	M	PM	PM	PM	P	PM		PM	PM	M	PM			PM	M	P		32	0	62.198	18.8339	18.9681
						11.12	1 cell	5	Pass	44	12		PM		PM	M	M	PM	P		M		M	PM	PM	PM	M	PM		PM	PM		PM	M		27	0	38.639	33.3763	27.9847
						11.13	1 cell	5	Pass	62	8	M	PM			P		M				M			PM	PM	P	M		P	PM	PM				17	0	18.583	31.4524	49.9646
						11.14	1 cell	5	Pass	54	12	PM		PM	PM	P	P	P	PM	PM	P	PM	PM		PM		P	P	PM	PM	PM	PM	P	PM		33	0	56.1816	28.6387	15.1797
						11.15	1 cell	5	No amp	-	-
						11.16	1 cell	5	Pass	66	16	PM	PM	PM	PM	P	P	PM	PM	PM	P	PM	PM		PM	PM	P	PM	PM	PM	PM	PM	P	PM		39	0	75.4835	20.7234	3.79309
						11.17	1 cell	5	Pass	45	6	M		M	M		M	PM	M		PM	M		P	P			M	M	P	PM	PM		P		20	0	13.3659	50.4506	36.1835
						11.18	1 cell	5	Pass	45	5	P	P	P	P	M	P	P	PM	PM	PM	P	PM	PM	M		PM	P	P	M	M		P	M		27	0	25.1124	69.9256	4.962
2 (1)	13	2	1,3,6,13	13	Arrested	13.1	PB1	0	Pass	65	11	N	N	N	N	N	N	N	N	N	N	N	N	N	N	N	N	N	N	N	N	N	N	N
						13.2	PB2	1	Pass	65	4	N	N	N	N	N	N	N	N	N	N	N	N	N	N	N	N	N	N	N	N	N	N	N
						13.3	1 cell	5	Pass	67	5	M	M		M	P						M	M	M						P			PM	M		11	0	1.6897	48.1818	50.1284
						13.4	1 cell	5	Pass	65	10	PM			M			P	PM	M	P		PM	PM		M	M	P		PM		PM	M			20	0	24.7635	31.368	43.8685
						13.5	1 cell	5	Pass	55	9	PM	M		M	P		P	PM	M	P	M	PM	PM		M	M	P		PM		PM	PM	M		25	0	26.4532	53.2066	20.3402
						13.6	1 cell	5	Pass	48	8		P	PM	P	M	PM	M		P	M	P		M	PM	P	P	M	PM	P	PM	P		M	P	25	0	25.454	63.6275	10.9186
						13.7	1 cell	5	Pass	49	9		P	PM	P	M	PM	M		P	M	P		M	PM	P	P	M	PM	P	PM	P		M	P	25	0	33.663	55.4184	10.9186
						13.8	1 cell	5	Pass	50	9		P	PM	P	M	PM	M		P	M	P		M	PM	P	P	M	PM	P	PM	P		M	P	25	0	33.663	55.4184	10.9186
						13.9	1 cell	5	No amp	-	-
						13.10	1 cell	5	No amp	-	-
						13.11	1 cell	5	Pass	55	10		P	PM	P	M	PM	M		P	M	P		M	PM	P	P	M	PM	P	PM	P		M	P	25	0	25.454	55.4184	19.1276
						13.12	Frags	5	Pass	65	19	PM	PM	M	PM	PM	PM	PM	PM	PM	PM	PM	PM	PM	PM	PM	PM	PM	PM	PM	PM	PM	PM	M	P	45	0	93.4782	6.52183	0
3 (1)	15	2	1,2,6,9	11	Arrested	15.1	PB1	0	Pass	63	11	N	N	N	N	N	N	N	N	N	N	N	N	N	N	N	G	N	N	N	N	N	N	N
						15.2	PB2	1	Pass	61	6	N	N	N	N	N	N	N	N	N	N	N	N	N	N	N	L	N	N	N	N	N	N	N
						15.3	Emb	6	Pass	72	32	PM	PM	PM	PM	PM	PM	PM	PM	PM	PM	PM	PM	PM	PM	PM	PM	PM	PM	PM	PM	PM	PM	PM		46	0	100	0	0

## Sheet: Arrested (aneuploid)
			Embryo development			Samples						MEIOMAP/KARYOMAP ANALYSIS																								Chromosome number	% Genome
Patient (Cycle)	Emb #	No of pronuclei	Cleavage pattern	Estimated final cell count	Final stage	Sample #	Type	Sample tubed (Day)	Whole genome amp	Call rate	AB rate	1	2	3	4	5	6	7	8	9	10	11	12	13	14	15	16	17	18	19	20	21	22	X	Y		3x	2x	1x	0			KEY
1 (1)	6	2	1,3,9,14	14	Arrested	6.1	PB1	0	Pass	63	11	N	N	N	N	N	N	N	N	N	N	N	N	N	N	N	N	N	N	N	N	N	N	N
						6.2	PB2	1	Pass	60	4	N	G	N	N	N	N	N	N	N	N	N	N	N	N	N	N	N	N	N	N	N	N	N									Polar body 1 (PB1)						N
						6.3	Emb	7	Pass	76	29	PM	P	PM	PM	PM	PM	PM	PM	PM	PM	PM	PM	PM	PM	PM	PM	PM	PM	PM	PM	PM	PM	M	P	45	0	91.9903	8.00972	0
1 (1)	9	2	1,5,6,11	11	Arrested	9.1	PB1	0	Pass	66	12	N	N	N	N	N	N	N	G	N	N	N	N	N	N	N	N	N	N	N	N	N	N	N															G
						9.2	PB2	1	Pass	60	5	G	N	N	N	G	N	N	L	G	N	N	N	G	N	N	G	N	N	N	N	N	N	L
						9.3	1 cell	6	Pass	43	5	P	PM	P	M	P	M		P		M		PM		M	P	P	P	P	M	P	M				19	0	12.4181	62.6469	24.935									L
						9.4	1 cell	6	Pass	70	19	P	PM	PM	PM	P	PM	PM	P	P	PM	PM	PM	P	PM	PM	P	PM	PM	PM	PM	PM	PM	MM	P	41	5.1138	64.4786	30.4076	0
						9.5	1 cell	6	Pass	46	8	P	PM	P	PM	P	PM	M	P		PM	M	PM		PM	PM	P	PM	P	P	PM	M				28	0	40.4754	44.2771	15.2474									S
						9.6	1 cell	6	Pass	28	8		PM	P	M	P	M		P		M	M	M		PM		P	PM	P	PM	P	M				20	0	16.1668	51.7587	32.0745
						9.7	1 cell	6	Pass	16	12		M				P						P			M					M			M		6	0	0	28.6201	71.3799									RS
						9.8	1 cell	6	Pass	31	6	P		M	M		P		P		P		P			M		M			M			M		11	0	0	53.5953	46.4047
						9.9	1 cell	6	Pass	36	6	P	M		M		PM		P		P		PM			M		M	P					M		13	0	10.044	45.5349	44.4211			Polar body 2 (PB2)						N
						9.10	1 cell	6	Pass	30	7	P		M	M		M		P		P		PM						P		M			MM		12	5.1138	4.40838	40.5936	49.8843
						9.11	1 cell	6	Pass	31	5	P	M	M	M		M		P		P		M					M	P					MM		12	5.1138	0	53.6101	41.2761									G
						9.12	1 cell	6	No amp	-	-
						9.13	1 cell	6	No amp	-	-																																						L
						9.14	1 cell	6	No amp	-	-
						9.15	Frags	6	Pass	59	18	P	PM	PM	PM	P	PM	PM	P	P	PM	PM	PM	P	PM	PM	P	PM	PM	PM	PM	PM	PM	MM	P	41	5.1138	64.4786	30.4076	0									S
1 (1)	12	2	1,4,7,10	10	Arrested	12.1	PB1	0	Pass	63	13	N	N	N	N	N	N	N	N	N	N	N	N	N	N	N	N	N	N	N	N	N	N	N
						12.2	PB2	1	Pass	58	4	N	N	N	L	N	N	N	N	N	N	N	N	N	N	N	N	N	N	N	N	N	N	N									Embryo samples						PM
						12.3	1 cell	6	No amp	21	48
						12.4	1 cell	6	No amp	-	-																																						P
						12.5	1 cell	6	Pass	52	11	M	P	PM	PMM	PM			P	M	PM	M			PM	PM	PM		P	M	P		M		P	25	6.29562	26.8322	38.4207	28.4514
						12.6	1 cell	6	No amp	-	-																																						M
						12.7	1 cell	6	No amp	-	-
						12.8	1 cell	6	Pass	30	8		M	M			M	M		M	PM							P								8	0	4.46381	32.7334	62.8028									P
						12.9	1 cell	6	No amp	-	-
						12.10	1 cell	6	Pass	38	9		M		PMM		PM	M		M	P	M				M	PM	P			M		M			16	6.29562	8.61145	36.6284	48.4645									M
						12.11	1 cell	6	Pass	36	10	M	PM	P		PM	PM	M								P		P	P		PM				P	15	0	21.6795	28.5945	49.726
						12.12	Frags	6	Pass	64	14	PM	PM	PM	PMM	PM	PM	PM	PM	PM	PM	PM	PM	PM	PM	PM	PM	PM	PM	PM	PM	PM	PM	M	P	47	6.29562	93.7044	0	0									PMM
2 (1)	6	2	1,3,5,9	Degen	Arrested	6.1	PB1	0	Pass	66	11	G	L	G	N	G	N	N	N	N	G	N	N	N	L	N	N	N	N	N	N	N	N	RS
						6.2	PB2	1	Pass	51	4	N	N	L	N	L	N	N	N	N	N	N	N	N	G	N	L	N	N	N	N	N	N	N
						6.3	Emb	6	Pass	74	27	PM	PM	P	PM	PM	PM	PM	PM	PM	P	PM	PM	PM	PM	PM	PMM	PM	PM	PM	PM	PM	PM	M	P	45	2.97581	86.0386	10.9856	0
3 (1)	5	2	1,4,3,4	4	Arrested	5.1	PB1	0	Pass	64	12	L	N	N	N	N	N	N	G	N	N	G	N	N	N	N	N	N	N	N	N	N	L	N
						5.2	PB2	1	Pass	60	6	G	N	G	N	N	N	N	N	N	N	L	N	N	N	N	N	N	N	N	G	N	N	N															46
						5.3	1 cell	6	Pass	62	17	PM	PM	P	PM	PM	PM	PM	P	PM	PM	PM	PM	PM	PM	PM	PM	PM	PM	PM	P	PM	PM	PM		43	0	86.582	13.418	0
						5.4	1 cell	6	Pass	63	19	PM	PM	P	PM	PM	PM	PM	P	PM	PM	PM	P	PM	PM	PM	PM	PM	PM	PM	P	PM	PMM	PM		43	1.6897	80.4839	17.8264	0
						5.5	1 cell	6	Pass	60	18	PM	PM	P	PM	PM	PM	PM	P	PM	PM	PM	PM	PM	PM	PM	PM	PM	PM	PM	P	PM	PM	PM		43	0	86.582	13.418	0
						5.6	1 cell	6	Pass	64	19	PM	PM	P	PM	PM	PM	PM	P	PM	PM	PM	P	PM	PM	PM	PM	PM	PM	PM	P	PM	PMM	PM		43	1.6897	80.4839	17.8264	0
3 (1)	8	2	1,2,5,10	11	Arrested	8.1	PB1	0	Pass	64	11	N	N	N	N	N	N	N	N	N	N	N	N	N	N	N	L	N	N	N	S	N	N	N
						8.2	PB2	1	Pass	59	7	N	N	N	N	N	N	N	N	N	N	N	N	N	N	N	N	N	N	L	N	N	N	N
						8.3	Emb	6	Pass	76	32	PM	PM	PM	PM	PM	PM	PM	PM	PM	PM	PM	PM	PM	PM	PM	PMM	PM	PM	PMM	PM	PM	PM	PM		48	4.92321	95.0768	0	0
3 (1)	10	2	1,2,4,8	Degen	Arrested	10.1	PB1	0	Pass	63	13	G	N	N	N	N	N	N	N	N	N	N	N	N	N	N	N	N	N	N	G	N	N	N
						10.2	PB2	1	Pass	56	6	N	N	N	N	N	N	N	N	N	N	N	N	N	N	N	G	N	N	N	N	N	N	N
						10.3	Emb	6	Pass	69	32	P	PM	PM	PM	PM	PM	PM	PM	PM	PM	PM	PM	PM	PM	PM	P	PM	PM	PM	P	PM	PM	PM		43	0	86.7394	13.2606	0
3 (1)	12	2	1,3,7	7	Arrested	12.1	PB1	0	Pass	66	13	N	N	N	G	N	L	RS	N	G	N	N	N	N	N	N	N	N	N	RS	G	RS	RS	N
						12.2	PB2	1	Pass	59	9	N	N	N	N	N	G	S	N	L	N	L	N	N	N	L	N	N	N	N	L	L	L	N
						12.3	1 cell	6	Pass	52	16		PM			P	PM		PM	PM	PM	M	P	PM	P	PM	PM	PM	P	P	M	PMM	PMM		P	32	3.27485	40.4004	24.9433	31.3815
						12.4	1 cell	6	Pass	61	19	PM	PM	PM	P	PM	PM	P	PM	PM	PM	PMM	PM	PM	PM	PMM	PM	PM	PM	PM	PM	PM	PMM	M	P	47	9.51296	78.9502	11.5368	0
						12.5	1 cell	6	Pass	59	21	P	PM	P	P	PM	PM	P	PM	PM	PM	PM	P	M	PM	PMM	PM	PM	P	PM	PM	PMM	PMM	MM	P	43	11.7655	51.1939	37.0406	0
						12.6	1 cell	6	Pass	65	21	PM	PM	PM	P	P	P	P	PM	PM	PM	PMM	PM	P	PM	PMM	PM	PM	PM	PM	PM	PM	PM	M	P	43	7.82326	65.2528	26.924	0
						12.7	1 cell	6	Pass	63	15	P	PM	P	P	PM	PM	P	PM	PM	PM	PM	P	PM	PM	PMM	PM	PM	P	PM	PM	PMM	PMM		P	42	6.6517	54.987	33.2475	5.1138
						12.8	1 cell	6	Pass	59	10	M	PM	M	P	PM	M	PM	P	P		PM	M	PM		MM	PM	M	M	M	PM	PMM	MM	M	P	33	1.58515	37.6142	47.7348	13.0659
						12.9	1 cell	6	No amp	32	72
3 (1)	13	2	1,2,4,8	Degen	Arrested	13.1	PB1	0	Pass	59	12	G	N	G	N	N	L	N	N	N	N	N	N	N	N	N	N	N	N	N	N	G	N	N
						13.2	PB2	1	Pass	48	6	N	N	L	N	N	G	N	N	N	N	N	N	N	N	N	N	N	N	N	N	N	L	N
						13.3	Emb	6	Pass	70	27	P	PM	PM	PM	PM	PM	PM	PM	PM	PM	PM	PM	PM	PM	PM	PM	PM	PM	PM	PM	P	PMM	PM		45	1.6897	88.5161	9.79416	0
3 (1)	16	2	1,2,5,7	6	Arrested	16.1	PB1	0	Pass	57	14	N	G	N	N	N	N	N	N	N	N	N	N	N	N	N	N	N	N	G	N	N	L	N
						16.2	PB2	1	Pass	52	8	N	G	N	N	N	N	N	N	N	N	G	N	N	N	N	G	N	L	N	N	N	N	N
						16.3	1 cell	6	Pass	69	25	PM	P	PM	PM	PM	PM	PM	PM	PM	PM	P	PM	PM	PM	PM	P	PM	PMM	P	PM	PM	PMM	M	P	44	4.26116	78.3595	17.3793	0
						16.4	1 cell	6	Pass	53	7	PM		M	M	M	PM	PM	M	PM	PM		M	PM	M	M	P		M		M	PM	M	M		26	0	33.5787	49.3436	17.0777
						16.5	1 cell	6	Pass	57	16	M		PM	PM	PM	PM	PM	PM	M	PM	P	PM	M	PM	PM		P	PMM		PM	M	PMM	M	P	36	4.26116	57.4473	25.3586	12.9329
						16.6	1 cell	6	Pass	65	13	PM		PM	PM	PM	PM	PM	M	PM	PM	P	M	PM	PM	PM	P	PM	PMM	P	PM	PM	PMM	M	P	41	4.26116	69.1306	18.5985	8.00972
						16.7	1 cell	6	Pass	43	4	P	P	P	P	P			P			P	P		P	P		PM	PM	P	P		M		P	18	0	5.2456	61.2951	33.4593
						16.8	1 cell	6	Pass	53	6	PM	P	P	M			M	P	M		P	P	M	P	P		P	PM	P	P	M	PMM		P	23	1.6897	10.7805	63.3824	24.1475
